# Supplementary material for: Identification of quantitative trait loci for yield and yield related traits in groundnut (Arachis hypogaea L.) under different water regimes in Niger and Senegal
Source: Euphytica. 2015 May 30;206(3):631–47. doi: 10.1007/s10681-015-1472-6 (PMC4643859; doi:10.1007/s10681-015-1472-6)
Supplement: Supplementary file 1 — Supplementary material 1 (XLSX 13 kb) [file 10681_2015_1472_MOESM1_ESM.xlsx]

## Sheet: Sheet1
ESM 1: Details of QTLs detected using WinQTL Cartographer and QTLNetwork under two water regimes for yield and yield components at Bambey and Sadore
S No.	Trait name	Water regimes	Year /season	Location	QTL name	Linkage group	Marker interval	Nearest marker	LOD value	Phenotypic variance (R2) (%)	Additive effect
1	SPAD cholophyl meter reading (SCMR)	Water stress	2009	Bambey	qSCMR_WS09B	AhI**	TC3G01a-Seq17E01	TC3G01a	3.75	8.11	78.57
2	Primary branching (PBr)	Well watered	2009	Bambey	qPBr_WW09B	AhI	TC3G01a-Seq17E01	Seq17E01	4.31	8.58	-5.19
3	SPAD cholophyl meter reading (SCMR)	Water stress	2009	Bambey	qSCMR_WS09B	AhI*	Seq18G09-GM635b	Seq18G09	-	5.35	0.9338
4	Sound mature kernel percentage (SMK%)	Water stress	2009	Bambey	qSMK_WS09B	AhI*	GM635b-GM635a	GM635b	-	3.3	-0.0402
5	Plant height (PH)	Well watered	2009	Bambey	qPH_WW09B	AhI	GM635a-GM635b	GM635a	2.76	4.04	-0.74
6	SPAD cholophyl meter reading (SCMR)	Water stress	2009	Bambey	qSCMR_WS09B	AhI*	GM1771-GM1971a	GM1971a	-	4.49	0.3803
7	Pod yield (PYLD)	Water stress	2009	Sadore	qPYLD_WS09S	AhII**	Seq2G04-Seq2G04	Seq2G04	2.99	5.92	10.8
8	Shelling percentage (SP)	Water stress	2009	Bambey	qSP_WS09B	AhII	IPAHM73/ Ah26-PM449	PM449	3.12	5.74	-83.79
9	Plant height (PH)	Well watered	2009	Bambey	qPH_WW09B	AhIV	IPAHM287-Seq9G05	Seq9G05	3.66	5.88	82
10	Sound mature kernel percentage (SMK%)	Well watered	2009	Bambey	qSMK_WW09B	AhV	GM633-TC2D08	GM633	3.11	4.41	1.21
11	Pod yield (PYLD)	Water stress	2009	Sadore	qPYLD_WS09S	AhV**	GM633-TC2D08	GM633	4.2	6.07	11.06
12	SPAD cholophyl meter reading (SCMR)	Water stress	2009	Bambey	qSCMR_WS09B	AhV	TC6E01-GM667	TC6E01	3.43	6.91	73.8
13	SPAD cholophyl meter reading (SCMR)	Water stress	2009	Bambey	qSCMR_WS09B	AhV	GM667-TC6E01	GM667	3.75	7.94	79.64
14	Haulm yield (HYLD)	Water stress	2009	Bambey	qHYLD_WS09B	AhV	GM667-TC6E01	GM667	2.96	4.33	15.41
15	Sound mature kernel percentage (SMK%)	Well watered	2009	Bambey	qSMK_WW09B	AhVI	Seq9H08a-IPAHM171	Seq9H08a	2.6	3.5	0.01
16	Harvest index (HI)	Well watered	2009	Bambey	qHI_WW09B	AhVI	RN34H10-IPAHM245	RN34H10	5.78	8.28	1.33
17	Pod yield (PYLD)	Water stress	2009	Sadore	qPYLD_WS09S	AhVI**	RN34H10-IPAHM245	RN34H10	3.58	5.16	10.35
18	Shelling percentage (SP)	Water stress	2009	Bambey	qSP_WS09B	AhVI	IPAHM245-IPAHM245	IPAHM245	2.99	6.97	88.14
19	Plant height (PH)	Well watered	2009	Bambey	qPH_WW09B	AhVI	RN34H10-IPAHM245	RN34H10	3.12	5.61	-81.31
20	SPAD cholophyl meter reading (SCMR)	Well watered	2009	Sadore	qSCMR_WW09S	AhVI	RN34H10-IPAHM245	RN34H10	2.63	3.98	0.29
21	Primary branching (PBr)	Well watered	2009	Bambey	qPBr_WW09B	AhVI	IPAHM245-TC11A04	IPAHM245	2.61	5.61	0.04
22	Pod yield (PYLD)	Water stress	2009	Bambey	qPYLD_WS09S	AhVI**	TC11A04-IPAHM509	TC11A04	3.33	11.38	-15.08
23	Haulm yield (HYLD)	Well watered	2009	Bambey	qHYLD_WW09B	AhVI	TC11A04-IPAHM509	IPAHM509	3.34	6.96	-23.02
24	SPAD cholophyl meter reading (SCMR)	Well watered	2009	Bambey	qSCMR_WW09B	AhVII	GM629-S109	S109	3.31	4.96	-36.8
25	Haulm yield (HYLD)	Water stress	2009	Sadore	qHYLD_WS09S	AhVII	GM1867-GM1867	GM1867	4.88	7.7	48.55
26	Harvest index (HI)	Well watered	2009	Bambey	qHI_WW09B	AhVIII	IPAHM177-IPAHM219	IPAHM177	2.88	5.37	-1.05
27	SPAD cholophyl meter reading (SCMR)	Water stress	2010	Sadore	qSCMR_WS10S	AhVIII	IPAHM123-GM721	GM721	4.3	6.51	83.75
28	Sound mature kernel percentage (SMK%)	Water stress	2009	Bambey	qSMK_WS09B	AhVIII	TC9F10-TC6H03	TC6H03	2.55	3.85	-2.31
29	Sound mature kernel percentage (SMK%)	Well watered	2009	Bambey	qSMK_WW09B	AhIX	Seq2B09-TC5A06	TC5A06	3.8	5.1	-1
30	Harvest index (HI)	Well watered	2009	Sadore	qHI_WW09S	AhIX	Seq14H06-GM694	Seq14H06	2.55	3.77	-0.11
31	Pod yield (PYLD)	Water stress	2009	Bambey	qPYLD_WS09B	AhIX	Seq7G02-gi1107	Seq7G02	3.14	7.51	-12.79
32	Primary branching (PBr)	Well watered	2009	Bambey	qPBr_WW09B	AhIX	Seq7G02-gi1107	Seq7G02	2.86	6.01	-0.04
33	Haulm yield (HYLD)	Water stress	2009	Bambey	qHYLD_WS09B	AhX	GM2444-GM1991	GM1991	3.03	5.34	16.64
34	Haulm yield (HYLD)	Well watered	2009	Bambey	qHYLD_WW09B	AhX	GM1991-GM2444	GM1991	2.74	3.74	16.89
35	Pod yield (PYLD)	Water stress	2010	Sadore	qPYLD_WS10S	AhX*	GM1991-IPAHM165	IPAHM165	-	4.27	15.83
36	SPAD cholophyl meter reading (SCMR)	Water stress	2009	Bambey	qSCMR_WS09B	AhX*	Seq19A05-IPAHM524	Seq19A05	-	2.96	-0.54
37	Plant height (PH)	Well watered	2009	Bambey	qPH_WW09B	AhXI	Seq3B05-GM2350	Seq3B05	2.81	4.52	0.73
38	Haulm yield (HYLD)	Water stress	2009	Bambey	qHYLD_WS09B	AhXI	Seq3B05-GM2350	GM2350	2.98	10	22.76
39	Haulm yield (HYLD)	Water stress	2010	Sadore	qHYLD_WS10S	AhXI	S1-GM613	S1	2.54	6.12	-20.06
40	Primary branching (PBr)	Well watered	2009	Bambey	qPBr_WW09B	AhXIII	PM346-TC5D06	PM346	2.59	3.43	0.03
41	SPAD cholophyl meter reading (SCMR)	Water stress	2009	Bambey	qSCMR_WS09B	AhXIII*	TC3B02-GM1609	TC3B02	-	3.15	3.15
42	Primary branching (PBr)	Well watered	2009	Bambey	qPBr_WW09B	AhXIV	Seq2E06-GM2687	GM2687	6.06	0.04	2.7
43	Harvest index (HI)	Well watered	2009	Bambey	qHI_WW09B	AhXIV	GM2687-GM2688	GM2688	2.51	3.5	-0.86
44	100 seed weight (100SW)	Water stress	2009	Bambey	q100SW_WS09B	AhXIV	GM1733-TC2A02	GM1733	4.55	11.56	-285
45	SPAD cholophyl meter reading (SCMR)	Water stress	2010	Sadore	qSCMR_WS10S	AhXVI	Seq3B08-Seq3B08	Seq3B08	3.75	10.4	-106.36
46	SPAD cholophyl meter reading (SCMR)	Water stress	2009	Sadore	qSCMR_WS09S	AhXVII	GM1418-IPAHM105	GM1418	3.93	9.59	93.91
47	Plant height (PH)	Well watered	2009	Bambey	qPH_WW_09B	AhXVII	IPAHM105-IPAHM108A	IPAHM105	3.61	8.16	-99.8
48	Haulm yield (HYLD)	Well watered	2009	Bambey	qHYLD_WW09B	AhXVII	IPAHM105-IPAHM108A	IPAHM105	3.94	6.57	-22.96
49	Haulm yield (HYLD)	Water stress	2009	Sadore	qHYLD_WS09S	AhXVIII	Seq19B12-TC9H09	Seq19B12	3.51	8.2	31.63
50	Sound mature kernel percentage (SMK%)	Well watered	2009	Bambey	qSMK_WW09B	AhXXI	Seq19D09-TC7E04	Seq19D09	3.2	7.41	1.57
51	100 seed weight (100SW)	Well watered	2009	Bambey	q100SW_WW09B	AhXXI	TC7E04-GM2060	TC7E04	2.59	8.78	-1.54
	16 out of 27 QTLs were detected by only QTL Cartographer
	*: 6 out of 27 QTLs were detected only by QTLNetwork
	**:5 out of 27 QTLs were detected by both programmes
